# Supplementary material for: Variability in Distillers’ Co-Product Compositions and Their Nutritional Availability for Pigs: Insights from a Systematic Literature Review
Source: Animals (Basel). 2024 Nov 29;14(23):3455. doi: 10.3390/ani14233455 (PMC11640343; doi:10.3390/ani14233455)
Supplement: Supplementary file 1 [file animals-14-03455-s001.zip]

Archive with 1 entries (1 files):
- animals-3234865-supplementary.pdf
